# Supplementary material for: A genome-wide analysis of coatomer protein (COP) subunits of apicomplexan parasites and their evolutionary relationships
Source: BMC Genomics. 2019 Jan 31;20:98. doi: 10.1186/s12864-019-5463-1 (PMC6357402; doi:10.1186/s12864-019-5463-1)
Supplement: Supplementary file 3 — Table S18. Subcellular localization of the COPI and COPII proteins. (XLSX 42 kb) [file 12864_2019_5463_MOESM3_ESM.xlsx]

## Sheet: COPI
#SeqName	#Most-likely-Location	extra	plas	cytop	cytos	er	golgi	lyso	mito	chlo	pero	vacu	nuc
NP_181030_At_epsilon	Golgi	0.192474	0.0905181	0.117018	0.0137561	0.0235598	4.37092	0.0134651	0.0295589	0.0569541	0.0278378	0.0204539	0.0434818
Q940S5_At_zeta	Golgi	0.349276	0.214583	1.21272	0.0187115	0.137953	1.65692	0.0212727	0.254977	0.68043	0.0696926	0.0510464	0.332414
Q93Y22_At_delta	Golgi	0.35763	0.278773	0.389278	0.0192626	0.0807675	2.17228	0.11759	0.174356	1.02183	0.0268756	0.0503233	0.31103
NP_195171_At_gamma	Golgi	0.0281123	0.188659	0.394217	0.0145207	0.0605318	3.52422	0.0125429	0.134535	0.214051	0.0459296	0.0175054	0.365176
NP_194876_At_beta	Golgi	0.085949	0.4426	0.468876	0.0282279	0.0453805	3.12106	0.0335065	0.138085	0.068938	0.0455877	0.0166342	0.505155
NP_176393_At_alpha	Cytoplasmic	0.0868084	0.942601	1.23771	0.0462554	0.0477047	0.962896	0.0402854	0.571035	0.301534	0.156032	0.0317456	0.575397
NP_001322820_At_beta2	Golgi	0.092434	0.250786	1.20411	0.0416876	0.310149	2.47943	0.0228558	0.0977881	0.216225	0.0692138	0.0264188	0.188895
BAA92384_Mm_epsilon	Golgi	0.0822378	0.0347969	0.341674	0.0193151	0.0499412	4.19007	0.0130138	0.0640019	0.0470777	0.0573419	0.0220316	0.0784967
NP_063930_Mm_zeta	Golgi	0.202688	0.509259	1.41419	0.0167773	0.0654459	1.64366	0.0284277	0.173162	0.412582	0.0906073	0.0382541	0.40495
NP_666097_Mm_delta	Golgi	0.0518054	0.0235985	0.714975	0.0215714	0.0417189	3.5079	0.0105145	0.115861	0.0773371	0.024934	0.0139803	0.395799
NP_059506_Mm_gamma	Golgi	0.0610403	0.218453	0.237201	0.0193893	0.0213299	3.75187	0.015386	0.0678293	0.0334449	0.044339	0.0160829	0.513638
NP_203534_Mm_beta	Golgi	0.0755641	0.0494333	0.159364	0.0161074	0.0229713	4.47259	0.0124944	0.0298156	0.0135284	0.0198907	0.0108503	0.117393
NP_034068_Mm_alpha	Golgi	0.073924	0.0655837	1.46582	0.0165766	0.0197247	2.23693	0.0322944	0.492516	0.0513364	0.213788	0.0174274	0.314083
NP_056642_Mm_beta2	Golgi	0.0281643	0.0570268	1.20385	0.0135609	0.054187	3.40158	0.0135567	0.0489507	0.0460568	0.0344826	0.0136899	0.0848992
NP_004757_Hs_beta2	Golgi	0.032416	0.0579414	1.29693	0.0164036	0.0615151	3.27748	0.0160871	0.0548486	0.0542967	0.0417846	0.0172226	0.0730714
NP_001135753_Hs_delta	Golgi	0.119054	0.0415067	1.16082	0.0237091	0.0200031	1.86864	0.0169288	0.171018	0.0657033	0.0747412	0.0300617	1.40782
NP_036265_Hs_gamma	Golgi	0.0493019	0.270382	0.197422	0.0173622	0.0189757	3.77074	0.0140426	0.0639176	0.0329934	0.0444668	0.0148039	0.505597
NP_057513_Hs_zeta	Cytoplasmic	0.130778	0.271237	1.99868	0.0150107	0.0721593	1.21832	0.0381229	0.303802	0.560223	0.066161	0.0364695	0.289035
O14579_Hs_epsilon	Golgi	0.170788	0.0718893	0.329061	0.0228348	0.089542	3.75892	0.0307158	0.11625	0.0720179	0.109917	0.0445319	0.183535
NP_004362_Hs_alpha	Golgi	0.0699814	0.0502001	1.40118	0.0158609	0.0216839	2.3089	0.0286999	0.516769	0.0499445	0.281748	0.0172936	0.23774
P53618_Hs_beta	Golgi	0.075427	0.0643503	0.193529	0.0191641	0.0240814	4.3898	0.0126034	0.0352765	0.0169353	0.0240675	0.0107414	0.13402
PF3D7_0905900_Pf_beta2	Nuclear	0.159636	1.51256	0.462402	0.0441612	0.0561443	0.0239274	0.0181996	0.10885	0.127303	0.0228987	0.44467	2.01925
PF3D7_0808400_Pf_epsilon	Nuclear	0.157442	0.737901	0.976021	0.0196293	0.053852	0.620523	0.014548	0.159029	0.388074	0.0589324	0.112393	1.70166
PF3D7_1134800_Pf_delta	Nuclear	0.105994	0.393145	0.266482	0.0598642	0.0548025	0.169677	0.013369	0.218074	0.571705	0.044478	0.0607533	3.04166
PF3D7_1145100_Pf_Gamma	Nuclear	0.174653	0.501898	0.366052	0.11037	0.0281524	0.033884	0.0120609	0.155121	0.111803	0.0391744	0.0492344	3.4176
PF3D7_0415400_Pf_zeta	Golgi	0.0609234	0.726549	0.440386	0.0211339	0.0569646	1.36261	0.0130107	0.109656	1.32721	0.0273551	0.0192427	0.834962
PF3D71429800_Pf_beta	Nuclear	0.151672	1.42066	0.306177	0.0855986	0.0302666	0.0177207	0.00953395	0.104027	0.143169	0.0264688	0.0440982	2.66061
PF3D7_0606700_Pf_alpha	Nuclear	0.175085	1.15914	0.40868	0.0858717	0.0239612	0.016888	0.0202184	0.200059	0.23655	0.0352626	0.0989672	2.53932
PKNH_0703600_Pk_beta2	PlasmaMembrane	0.290307	1.28749	0.652769	0.0342361	0.120042	0.0840748	0.0312112	0.0975225	0.0806782	0.0265442	1.15775	1.13737
PKNH_1143500_Pk_alpha	Nuclear	0.15357	0.79878	0.68305	0.0253949	0.0284024	0.0456617	0.0267726	0.429455	0.109354	0.0650272	0.051116	2.58342
PKNH_1328900_Pk_beta	PlasmaMembrane	0.0605479	2.12543	0.617063	0.0293486	0.0382709	0.0351063	0.00892544	0.0958717	0.0662796	0.0190462	0.0284365	1.87568
PKNH_0507000_Pk_zeta	Chloroplast	0.21947	0.185514	0.51936	0.0360463	0.0728409	0.843791	0.0298912	0.276243	1.40096	0.0326471	0.0228412	1.3604
PKNH_0943000_Pk_gamma	Nuclear	0.0818739	0.494889	0.547958	0.030548	0.0253445	0.395084	0.018078	0.137596	0.0565774	0.0355666	0.0345349	3.14195
PKNH_0933000_Pk_delta	Nuclear	0.0536965	0.763602	0.258409	0.0676409	0.0499614	0.174139	0.0107095	0.201191	0.31435	0.0300764	0.104698	2.97153
PKNH_0110300_Pk_epsilon	Cytoplasmic	0.178384	0.299836	2.08276	0.0254116	0.188141	0.377497	0.0140307	0.0818858	0.311374	0.0554026	0.040872	1.3444
Physo3|300477|_Ps_alpha	Nuclear	0.148643	0.557924	0.502386	0.0417192	0.0183336	0.0297142	0.00501635	0.27606	0.113532	0.0252321	0.0163142	3.26512
Physo3|431385|_Ps_beta2	Cytoplasmic	0.210224	0.351988	1.68768	0.0189566	0.245767	1.05871	0.0372301	0.422892	0.483872	0.304312	0.0565294	0.121836
Physo3|538325|_Ps_beta	Golgi	0.0956306	0.245374	0.970842	0.0492001	0.0840272	1.78582	0.0302171	0.721208	0.240399	0.316722	0.0321139	0.428446
Physo3|299644|_Ps_epsilon	Extracellular	2.11028	0.103213	1.07462	0.0159035	0.0729998	0.934501	0.027515	0.147907	0.259509	0.132419	0.029298	0.0918376
Physo3|546539|_Ps_zeta	Golgi	0.150867	0.396007	0.593541	0.0168888	0.0329867	1.65333	0.0137742	0.336265	1.02321	0.0343953	0.0370473	0.711684
Physo3|349885|_Ps_delta	Chloroplast	0.7921	0.255211	0.538485	0.0210785	0.189146	0.746665	0.0715159	0.311313	1.48329	0.0377686	0.0719367	0.481489
Physo3|446201|_Ps_gamma	Golgi	0.0396378	0.123555	0.634372	0.0330722	0.0390095	3.62994	0.00988288	0.0833097	0.0769281	0.0964394	0.0180732	0.215786
PVX_098735_Pv_beta2	Vacuole	0.259306	1.1378	0.627765	0.029677	0.0984686	0.121289	0.0277053	0.115697	0.0746573	0.0245818	1.28514	1.19792
PVX_113505_Pv_alpha	Nuclear	0.216559	1.09437	0.7641	0.0221118	0.0309196	0.0535325	0.0279322	0.736475	0.0924477	0.109103	0.0387014	1.81375
PVX_085050_Pv_beta	Nuclear	0.0687462	1.39638	0.7301	0.0216143	0.0630818	0.127829	0.00779689	0.156709	0.106016	0.0212867	0.0222941	2.27815
PVX_089725_Pv_zeta	Nuclear	0.109833	0.435084	0.58351	0.0296986	0.0958566	0.691851	0.0349216	0.251129	0.682292	0.0288181	0.0190717	2.03794
PVX_092860_Pv_gamma	Nuclear	0.0987812	0.916745	0.55667	0.0333704	0.0218961	0.3438	0.0176224	0.129739	0.0574555	0.0353524	0.0205069	2.76806
PVX_092350_Pv_delta	Nuclear	0.079311	0.630498	0.522394	0.043785	0.0924469	0.119997	0.0114044	0.216153	0.845581	0.0318392	0.120412	2.28618
PVX_088115_Pv_epsilon	Cytoplasmic	0.430289	0.238873	2.77314	0.0228286	0.171785	0.224173	0.0103204	0.073065	0.169444	0.067767	0.0487615	0.76955
PY17X_0418300_Py_beta2	PlasmaMembrane	0.297744	2.30022	0.298561	0.042899	0.0554485	0.0248866	0.0256351	0.127918	0.126125	0.0179505	0.454745	1.22787
PY17X_0106900_Py_alpha	PlasmaMembrane	0.139036	2.0858	0.284599	0.064789	0.0262218	0.0167471	0.030658	0.270829	0.375058	0.0375389	0.0872456	1.58148
PY17X_1016400_Py_beta	Nuclear	0.104853	1.10849	0.331917	0.0614531	0.0328606	0.0161963	0.00934196	0.108426	0.114864	0.0242528	0.0389398	3.0484
PY17X_0717600_Py_zeta	Chloroplast	0.10205	0.893058	0.559423	0.035575	0.0495886	0.141227	0.0583082	0.277903	1.66285	0.0343179	0.035	1.1507
PY17X_0905300_Py_gamma	Nuclear	0.14526	0.494205	0.341928	0.061467	0.0404137	0.0438789	0.0119449	0.185932	0.15082	0.0316459	0.0466866	3.44582
PY17X_0915200_Py_delta	Nuclear	0.153368	0.474338	0.252739	0.068598	0.0345949	0.120812	0.0136903	0.1662	0.462791	0.0372132	0.0443941	3.17126
PY17X_1225500_Py_epsilon	Nuclear	0.150806	0.87081	0.925296	0.0170288	0.0604056	0.363414	0.0213309	0.215127	0.367811	0.0545587	0.181625	1.77179
TA20925_Ta_beta2	Nuclear	0.813631	0.488917	0.573282	0.0211379	0.112917	0.197265	0.0732891	0.148453	0.0321643	0.053729	0.231792	2.25342
TA07885_Ta_delta	Nuclear	0.0640258	0.0684943	0.424309	0.0090035	0.0383767	0.916637	0.0114698	0.0518931	0.0336215	0.0158222	0.0382786	3.32807
TA07695_Ta_gamma	Nuclear	0.15733	1.5495	0.415515	0.0209549	0.0364395	0.355558	0.0110752	0.165495	0.0415394	0.0244287	0.0199773	2.20219
TA02765_Ta_beta	PlasmaMembrane	0.159595	3.1987	0.317485	0.0384955	0.0259523	0.0138047	0.0131218	0.16346	0.177387	0.0228168	0.0457364	0.823444
TA11660_Ta_alpha	Nuclear	0.627508	1.3521	0.642983	0.0381718	0.0455185	0.0799167	0.0438574	0.1126	0.0339201	0.0750005	0.0657036	1.88272
TP03_0756_Tp_zeta	PlasmaMembrane	0.347289	1.37759	0.792449	0.0252996	0.174488	0.812462	0.0253559	0.201221	0.382448	0.103211	0.0384206	0.71977
TP04_0333_Tp_delta	Nuclear	0.110346	0.215258	0.309487	0.0292564	0.0159812	0.648732	0.0108947	0.0873744	0.28994	0.049534	0.0128725	3.22032
TP04_0297_Tp_gamma	Nuclear	0.111809	1.35458	0.413956	0.0205755	0.0435816	0.480897	0.0102027	0.173041	0.0512421	0.0255211	0.0214437	2.29315
TP02_0162_Tp_alpha	Nuclear	0.9281	1.09722	0.364606	0.0353037	0.0283919	0.0455988	0.0454781	0.0747193	0.0256085	0.0694662	0.0318578	2.25365
TP01_0687_Tp_beta	PlasmaMembrane	0.218851	2.14762	0.283042	0.0129492	0.0266007	0.131711	0.0455794	0.134186	0.0414177	0.0621109	0.0207621	1.87517
TP01_0394_Tp_beta2	Nuclear	1.29047	0.536788	0.393997	0.0165598	0.0783043	0.173607	0.124865	0.122585	0.0249372	0.0537369	0.160285	2.02387
TGGT1_235020_Tg_beta2	Nuclear	0.263001	0.745486	1.05704	0.0316354	0.224597	0.189373	0.0212981	0.404544	0.69202	0.146812	0.0763493	1.14784
TGGT1_266990_Tg_beta	Cytoplasmic	0.0711309	0.575817	1.39748	0.0315396	0.079894	1.26666	0.0174062	0.561115	0.248983	0.0783593	0.0192475	0.652366
TGGT1_280550_Tg_zeta	Chloroplast	0.283655	0.205286	1.04596	0.0129607	0.048017	0.141562	0.0153436	0.232611	2.61712	0.0559405	0.0507495	0.2908
TGGT1_273370_Tg_gamma	Golgi	0.22887	1.03166	1.01389	0.0344744	0.0985045	1.07529	0.0254974	0.502057	0.492909	0.129887	0.0414378	0.325521
TGGT1_221522_Tg_delta	Cytoplasmic	0.118	0.345878	1.55089	0.0257513	0.14241	0.198639	0.0238196	0.865945	1.11192	0.255894	0.0499513	0.310902
TGGT1_244390_Tg_epsilon	Extracellular	2.48215	0.717749	0.486547	0.0152464	0.0192366	0.317303	0.0167706	0.0941816	0.0853967	0.0837582	0.0100445	0.671616
TGGT1_240650_Tg_alpha	PlasmaMembrane	0.105662	1.5886	1.14565	0.0234115	0.06235	0.156537	0.0195165	0.74444	0.39397	0.452165	0.0264758	0.281229
PCHAS_0416400_Pc_beta2	PlasmaMembrane	0.259787	2.28785	0.369367	0.0287022	0.0566389	0.0377569	0.0226063	0.0836327	0.0986564	0.0156707	0.283254	1.45608
PCHAS_0106000_Pc_alpha	PlasmaMembrane	0.136957	1.80683	0.297353	0.0551762	0.0332155	0.0237866	0.0378767	0.329811	0.598358	0.0502841	0.102272	1.52808
PCHAS_1015700_Pc_beta	Nuclear	0.0660537	1.35679	0.302357	0.0769041	0.0433402	0.0235982	0.00933196	0.121429	0.186389	0.0287015	0.023754	2.76136
PCHAS_072650_Pc_zeta	Nuclear	0.145526	0.331247	0.849277	0.0230672	0.0424078	0.372076	0.0509667	0.152215	0.627452	0.0233741	0.0323356	2.35006
PCHAS_0705100_Pc_gamma	Nuclear	0.106762	0.492114	0.384734	0.0628695	0.0363169	0.0683142	0.0103529	0.127603	0.0825236	0.0295525	0.0335791	3.56528
PCHAS_0932300_Pc_delta	Nuclear	0.148276	0.428552	0.267766	0.0706858	0.0349995	0.126932	0.0149179	0.171792	0.418075	0.0396142	0.0576556	3.22073
PCHAS_122290_Pc_epsilon	Nuclear	0.150739	0.611419	0.848615	0.0135385	0.0501972	0.54121	0.0192905	0.213165	0.340793	0.0653814	0.13399	2.01166
PBANKA_0415500_Pb_beta2	PlasmaMembrane	0.268155	2.44514	0.308514	0.0414118	0.0469	0.0276933	0.0220706	0.105657	0.137231	0.0173545	0.34564	1.23423
PBANKA_010540_Pb_alpha	PlasmaMembrane	0.141599	2.20807	0.261841	0.059886	0.0259092	0.0168566	0.0285124	0.256301	0.462167	0.0365514	0.0910879	1.41122
PBANKA_1014900_Pb_beta	Nuclear	0.0971368	1.06202	0.332738	0.0937651	0.0411826	0.0181906	0.00913229	0.116391	0.179233	0.0265974	0.0335524	2.99006
PBANKA_0903900_Pb_gamma	Nuclear	0.106546	0.575282	0.345732	0.0752921	0.0374053	0.0442126	0.0150671	0.206743	0.136735	0.0415215	0.0376071	3.37786
PBANKA_0717400_Pb_zeta	Nuclear	0.146325	0.386742	1.02619	0.0325717	0.0361109	0.314415	0.040674	0.196899	0.997935	0.0315056	0.0412212	1.74941
PBANKA_0913700_Pb_delta	Nuclear	0.112311	0.453166	0.241244	0.083872	0.0376824	0.122316	0.0145332	0.177754	0.593735	0.039503	0.0425791	3.0813
PBANKA_1222300_Pb_epsilon	Nuclear	0.137459	0.810386	0.842387	0.0133642	0.0577534	0.566061	0.0216363	0.177213	0.302294	0.0600987	0.137972	1.87337
NCLIV_049710_Nc_beta2	Cytoplasmic	0.245074	0.831478	1.12065	0.0315588	0.335003	0.0997668	0.0185254	0.288332	0.703798	0.104811	0.130763	1.09024
NCLIV_016850_Nc_alpha	PlasmaMembrane	0.0729211	1.362	1.11357	0.0268883	0.0731049	0.0867425	0.0189846	1.09659	0.301019	0.525792	0.0240722	0.298316
NCLIV_039080_Nc_beta	Cytoplasmic	0.0944115	0.599331	1.31372	0.0345405	0.111463	0.822925	0.0205661	0.737601	0.237577	0.0767054	0.0219013	0.929257
NCLIV_019600_Nc_zeta	Chloroplast	0.288189	0.138736	1.12315	0.0143942	0.0504223	0.16567	0.0168939	0.336947	2.42165	0.0636389	0.0675324	0.312771
NCLIV_034270_Nc_gamma	Golgi	0.305415	0.970422	0.869017	0.0421735	0.11612	1.19215	0.0300436	0.562953	0.356216	0.187411	0.051414	0.316666
NCLIV_005050_Nc_delta	PlasmaMembrane	0.145873	1.04903	0.914427	0.0356703	0.104974	0.311486	0.0438218	0.605798	1.00409	0.340929	0.0799722	0.363921
NCLIV_018950_Nc_epsilon	Extracellular	2.27924	0.310116	0.677288	0.0460186	0.017065	0.12515	0.0158005	0.205033	0.316724	0.077411	0.0199825	0.910166
ETH_00041840_Et_beta2	Extracellular	1.54338	1.09875	0.17689	0.0238484	0.0601742	0.0434747	0.0382324	1.08009	0.347598	0.137252	0.0329396	0.417364
ETH_00041840_Et_beta2	Chloroplast	0.371158	0.486059	0.52929	0.0125185	0.0395462	0.0215289	0.240881	0.343348	2.54098	0.225191	0.120727	0.0687687
ETH_00021415_Et_alpha	Cytoplasmic	0.0805828	1.07989	1.28583	0.0243311	0.0443294	0.164806	0.0227724	1.11168	0.545248	0.236351	0.018177	0.386007
ETH_00026095_Et_beta	Nuclear	0.526474	0.647462	0.633622	0.0746548	0.0602161	0.125629	0.0197974	0.210632	0.612724	0.0748428	0.0381456	1.9758
ETH_00041395_Et_gamma	Extracellular	1.78123	0.619208	0.404367	0.0164762	0.0797296	0.025371	0.0444741	0.269494	0.888754	0.0552076	0.0259185	0.789772
ETH_00027025_Et_zeta	Nuclear	0.681355	0.621009	0.950669	0.0170101	0.0253297	0.0459654	0.0518054	0.366106	1.06669	0.0356204	0.0564506	1.08199
ETH_00011140_Et_delta	Cytoplasmic	0.534663	0.291043	1.52451	0.0207429	0.0812494	0.291831	0.0369549	0.530054	0.170144	0.218591	0.0158818	1.28434
ETH_00011095_Et_epsilon	Extracellular	2.20187	0.430603	0.35832	0.0226872	0.0501495	0.121362	0.0188233	0.151824	0.194546	0.0808845	0.0430718	1.32586
cgd7_5010_Cp_beta2	Nuclear	0.107653	1.34592	1.06447	0.0409511	0.0404573	0.0381323	0.0285183	0.100254	0.164881	0.022585	0.0408753	2.0053
cgd8_860_Cp_alpha	PlasmaMembrane	0.082683	3.25412	0.283234	0.0408938	0.0223179	0.0248255	0.0124088	0.0803902	0.152364	0.0269637	0.025324	0.994475
cgd6_263_Cp_beta	Nuclear	0.0912398	1.20401	0.418618	0.0466462	0.0190824	0.012112	0.0176729	0.176029	0.52303	0.0169963	0.0380117	2.43655
cgd6_273_Cp_beta	Nuclear	0.179628	1.34825	0.504964	0.0412723	0.0304766	0.0291768	0.0447438	0.248989	0.374322	0.121662	0.0384297	2.03809
cgd7_4180_Cp_zeta	Cytoplasmic	0.994364	1.07524	1.26213	0.0134531	0.0223225	0.683029	0.0158033	0.109499	0.589441	0.0633508	0.0315981	0.139768
cgd7_1910_Cp_gamma	Nuclear	0.0814774	1.30643	0.370341	0.0329511	0.0287401	0.94349	0.0182427	0.122619	0.0928655	0.0411096	0.0269143	1.93482
cgd7_2940_Cp_delta	Nuclear	0.550662	0.731232	0.684262	0.138106	0.0346641	0.394471	0.0397412	0.107002	0.0876566	0.0425967	0.149828	2.03978
cgd4_4100_Cp_epsilon	PlasmaMembrane	0.367513	2.6795	0.582511	0.00978333	0.0250266	0.14189	0.0172013	0.065785	0.0471582	0.0602108	0.0218551	0.981569
BBOV_IV005890_Bb_beta2	PlasmaMembrane	0.164006	2.13241	1.38963	0.0114065	0.0388542	0.0939909	0.070021	0.304548	0.147711	0.202178	0.0331234	0.412126
BBOV_III009950_Bb_alpha	PlasmaMembrane	0.130474	2.14594	0.865959	0.026812	0.0441261	0.217389	0.0456799	0.141721	0.214516	0.161048	0.042726	0.96361
BBOV_IV010410_Bb_beta	PlasmaMembrane	0.23344	3.2324	0.396059	0.0111358	0.0681095	0.406724	0.0323256	0.0708016	0.026333	0.0317021	0.0235097	0.467456
BBOV_III000560_Bb_zeta	Cytoplasmic	0.933398	0.410031	1.41949	0.0233385	0.140241	0.321283	0.034513	0.316438	0.434365	0.0825239	0.0480363	0.836344
BBOV_II002960_Bb_gamma	Golgi	0.16148	0.268758	0.917152	0.0342108	0.0677779	2.54253	0.0200147	0.268674	0.0915581	0.115137	0.0283383	0.484368
BBOV_II001990_Bb_delta	Nuclear	0.146031	0.269009	0.735539	0.0131107	0.0517453	0.627954	0.0688964	0.0958243	0.056125	0.0392231	0.0168851	2.87966
CAA86588_Sc_alpha	Golgi	0.0231715	0.0892926	1.31963	0.0158901	0.0360232	2.83935	0.0133335	0.208647	0.0589962	0.112626	0.0148797	0.268154
NP_010524_Sc_beta	Golgi	0.038891	0.0677276	0.228863	0.0152036	0.0396178	4.36708	0.00958588	0.0522167	0.0273354	0.0311931	0.0135498	0.108733
P41811_Sc_beta2	Golgi	0.0454168	0.0760594	0.560612	0.0113961	0.42169	3.44417	0.0181533	0.034265	0.069351	0.0361679	0.24571	0.0370101
NP_014112_Sc_gamma	Golgi	0.0329391	0.120849	0.101234	0.013595	0.0294787	3.91364	0.0118488	0.0389292	0.0210951	0.0182713	0.0178557	0.680267
NP_116709_Sc_delta	Golgi	0.0286901	0.0805827	0.108448	0.0224281	0.0304708	3.97307	0.01336	0.138976	0.0515926	0.0241002	0.0303957	0.497888
P40509_Sc_epsilon	Golgi	0.0936962	0.0397986	0.113323	0.0147281	0.0598663	4.43513	0.0206297	0.0273511	0.0446808	0.0360139	0.0334786	0.0812982
NP_015315_Sc_zeta	Golgi	0.0602177	0.0471952	0.588478	0.0193384	0.0375378	3.86536	0.0162298	0.0575101	0.0892813	0.0423503	0.0188433	0.157658

## Sheet: COPII
#SeqName	#Most-likely-Location	extra	plas	cytop	cytos	er	golgi	lyso	mito	chlo	pero	vacu	nuc
TP0_20701_Tp_sec23	PlasmaMembrane	0.969501	1.36379	1.25415	0.0131061	0.0473617	0.0591928	0.151575	0.128516	0.0586446	0.127965	0.0746822	0.751514
TP04_0542_Tp_sar1	Cytoplasmic	0.696895	0.103722	1.4577	0.0158521	0.104066	0.0455447	0.0262434	1.38594	0.308524	0.157364	0.0374639	0.660682
BBOV_IV000740_Bb_sec24A	PlasmaMembrane	0.857825	2.24535	0.40228	0.0154258	0.0149966	0.0975926	0.227551	0.179413	0.0731613	0.0652645	0.0213762	0.79977
BBOV_II004300_Bb_sar1	Extracellular	1.58666	0.329314	1.2974	0.0137705	0.103341	0.0724446	0.042616	0.687105	0.194449	0.378544	0.0486639	0.245689
cgd8_4470_Cp_sec24A	Nuclear	0.209458	1.6128	0.553645	0.019344	0.0210194	0.0546379	0.082283	0.109718	0.0823989	0.0492921	0.0205239	2.18488
cgd7_2330_Cp_sar1	PlasmaMembrane	0.61352	1.85187	0.998604	0.01158	0.0912268	0.0370556	0.0201686	0.525243	0.37371	0.115711	0.0293722	0.331935
cgd4_260_Cp_sec31	Nuclear	0.298972	0.70018	0.692971	0.0666195	0.0158241	0.0173812	0.0494074	0.0347647	0.0223705	0.0130297	0.0282513	3.06023
cgd8_4110_Cp_sec13	Nuclear	0.262218	0.877665	0.420595	0.0344722	0.0215014	0.100138	0.0444028	0.0418205	0.0301068	0.0130498	0.0259094	3.12812
ETH_00007535_Et_sec24A	Nuclear	0.36002	1.14899	0.51171	0.0425184	0.0260386	0.0203727	0.0166719	0.258112	0.165706	0.0966967	0.0251445	2.32802
ETH_00027560_Et_sar1	Cytoplasmic	0.411792	0.5208	1.59552	0.023885	0.110808	0.0439032	0.0286788	1.27982	0.384765	0.260815	0.0256482	0.313574
ETH_00026970_Et_sec31	Nuclear	0.263301	0.652096	0.328516	0.0442008	0.0454244	0.014826	0.0134393	0.0479495	0.0249868	0.0176458	0.0144207	3.53319
ETH00020090_Et_sec13	Nuclear	0.447399	0.475135	0.44003	0.0164375	0.0488776	0.0655199	0.0464218	0.155924	0.0741501	0.0208334	0.0292646	3.18001
NCLIV_023040_Nc_sec13	Nuclear	0.157674	1.17971	0.124494	0.0121214	0.0191847	0.0297109	0.0317158	0.0443627	0.0327658	0.0151094	0.0384498	3.31471
NCLIV_052070_Nc_sar1	Cytoplasmic	0.372929	0.203641	1.83744	0.0185933	0.173493	0.0768522	0.0465523	1.55315	0.260943	0.196475	0.0235452	0.236384
NCLIV_055300_Nc_sec31	Nuclear	0.22901	0.929176	0.572316	0.0389311	0.0276314	0.0182661	0.0180753	0.136294	0.093746	0.0256565	0.0441333	2.86677
PBANKA1002800_Pb_sec24B	Nuclear	0.158057	1.09441	0.519438	0.104563	0.0278881	0.0150362	0.0211388	0.190879	0.146194	0.032525	0.123359	2.56652
PBANKA_0718800_Pb_sar1	PlasmaMembrane	0.342464	1.14809	0.888897	0.0234481	0.0356317	0.0646671	0.0204907	0.909155	0.525299	0.132808	0.0222459	0.8868
PBANKA_0311000_Pb_sec31	Nuclear	0.152306	0.770072	0.941634	0.181872	0.0234565	0.0242318	0.0200375	0.109799	0.108899	0.0220046	0.0934566	2.55223
PKNH_0406700_Pk_sec31	Nuclear	0.196727	0.890278	0.813311	0.143797	0.0264502	0.0638539	0.0339304	0.11848	0.0852972	0.021115	0.0907284	2.51603
PBANKA_1445400_Pb_sec13	Nuclear	0.556168	0.442355	1.03591	0.0934115	0.0339171	0.0646815	0.127314	0.21627	0.156197	0.042328	0.152183	2.07926
PCHAS_1003700_Pc_sec24B	Nuclear	0.164278	1.02916	0.553354	0.0984021	0.0279148	0.0151626	0.0218434	0.229434	0.17243	0.0332316	0.143912	2.51088
PCHAS_0727900_Pc_sar1	PlasmaMembrane	0.422269	1.09594	0.89591	0.0188559	0.0551564	0.0703892	0.0196185	1.07734	0.491304	0.137055	0.0333106	0.682847
PCHAS_031310_Pc_sec31	Nuclear	0.171494	0.857493	1.02522	0.160368	0.0241789	0.0334698	0.0287987	0.144995	0.100406	0.0200207	0.145829	2.28773
PCHAS_1447600_Pc_sec13	Nuclear	0.581482	0.790799	0.937762	0.0704568	0.032224	0.0521287	0.0734807	0.285873	0.171525	0.0453977	0.106453	1.85241
PF3D7_1230700_Pf_sec13	Nuclear	0.732657	0.64946	1.05453	0.107006	0.0433759	0.0354963	0.0785226	0.185313	0.141438	0.0399661	0.115087	1.81715
PF3D7_0214100_Pf_sec31	Nuclear	0.226847	0.919442	0.785274	0.161679	0.0267743	0.0222505	0.0311615	0.173047	0.114624	0.0257807	0.117994	2.39513
PF3D7_0416800_Pf_sar1	Cytoplasmic	0.415365	0.709057	1.34534	0.025226	0.0625416	0.115211	0.0242192	1.02302	0.341065	0.185177	0.0425284	0.711252
PF3D7_1361100_Pf_sec24A	Nuclear	0.482218	0.971038	0.616634	0.0477369	0.0305585	0.0213164	0.161257	0.088347	0.0929652	0.0672757	0.161506	2.25915
PKNH_1110300_Pk_sec24A	Nuclear	0.836267	0.828312	0.54835	0.0323824	0.029591	0.022459	0.360601	0.0580365	0.0692354	0.062412	0.23804	1.91432
PKNH_0509200_Pk_sar1	Cytoplasmic	0.598932	0.654059	1.37472	0.0248273	0.0698088	0.116633	0.0273302	0.952062	0.318956	0.2015	0.0366006	0.624573
PKNH_1450100_Pk_sec13	Nuclear	0.956728	0.80552	0.642507	0.0636803	0.0261481	0.0890241	0.0984019	0.0873109	0.0609082	0.0294447	0.124333	2.01599
PVX115015_Pv_sec24A	Nuclear	0.625327	0.931473	0.610723	0.0324284	0.0249091	0.023235	0.34231	0.0631898	0.082253	0.0629525	0.36048	1.84072
PVX089930_Pv_sar1	Cytoplasmic	0.581844	0.62924	1.32473	0.0236934	0.0620287	0.112178	0.028467	0.906351	0.334287	0.201703	0.037262	0.758219
PVX002830_Pv_sec31	Nuclear	0.309928	0.769668	0.705206	0.0673425	0.0378781	0.0516595	0.044196	0.2201	0.160118	0.023757	0.1429	2.46725
TGGT1_311400_Tg_sec31	Nuclear	0.189313	0.699911	0.453038	0.0408819	0.0284566	0.0163328	0.0150673	0.0891788	0.0401431	0.0168144	0.0313901	3.37947
TP01_0918_Tp_sec31	Extracellular	2.10297	0.670234	0.341099	0.031468	0.0289929	0.0232965	0.0471813	0.0912501	0.0482239	0.0135375	0.0580004	1.54375
PVX124175_Pv_sec13	Nuclear	0.714596	1.05579	0.586804	0.0547863	0.0236825	0.0743954	0.0621643	0.0866384	0.0524722	0.0282168	0.079248	2.18121
PY17X_1447900_Py_sec13	Nuclear	0.604913	0.52314	0.974159	0.0870111	0.0296564	0.0528164	0.0939033	0.229837	0.151624	0.0415104	0.122438	2.08899
PY17X_0311500_Py_sec31	Nuclear	0.182358	0.758384	0.994821	0.177238	0.024113	0.0284799	0.0265185	0.119405	0.108105	0.0226757	0.115196	2.4427
PY17X_0718900_Py_sar1	PlasmaMembrane	0.384497	1.06512	0.897382	0.0222838	0.0438938	0.073138	0.0224442	0.999684	0.471767	0.148853	0.0249815	0.84596
PY17X_1138600_Py_sec24A	Nuclear	0.355031	1.17192	0.467857	0.0487743	0.0240825	0.0169056	0.099934	0.0751111	0.0916225	0.0410196	0.376156	2.23158
TA20050_Ta_sec24A	Nuclear	1.33643	1.25376	0.247278	0.0160707	0.0237324	0.0880369	0.102347	0.0743779	0.0522477	0.0682798	0.0257248	1.71171
TA08955_Ta_sar1	Mitochondrial	0.648676	0.146701	1.25668	0.0177347	0.126205	0.0364116	0.029067	1.57266	0.361603	0.12248	0.0378578	0.643927
TGGT1_277000_Tg_sec24A	PlasmaMembrane	0.192661	1.8795	0.275305	0.0265227	0.0343348	0.0326243	0.0313099	0.190686	0.400534	0.0573958	0.0736647	1.80546
TGGT1_215060_Tg_sar1	Cytoplasmic	0.372929	0.203641	1.83744	0.0185933	0.173493	0.0768522	0.0465523	1.55315	0.260943	0.196475	0.0235452	0.236384
TGGT1_201700_Tg_sec13	Nuclear	0.134343	1.139	0.122688	0.0116475	0.0165999	0.0215141	0.026017	0.0556752	0.0307977	0.0146033	0.0315581	3.39556
AEE74498_At_Sec24	Nuclear	0.0943805	1.1277	0.241954	0.0404004	0.020153	0.0186509	0.0541767	0.145651	0.052895	0.0165296	0.0194369	3.16807
NP_033173_Mm_Sec23	PlasmaMembrane	0.570112	1.07206	1.00979	0.0286609	0.0405597	0.0764335	0.407444	0.548321	0.0433311	0.205506	0.0236034	0.97418
KZV07697_Sc_Sec23	Cytoplasmic	0.500912	0.788225	2.24083	0.0180912	0.0368233	0.0394524	0.0833405	0.186448	0.104867	0.146732	0.0460435	0.80823
CAA65775_Hs_Sec23	Cytoplasmic	0.621373	0.665816	1.17603	0.0350114	0.0363313	0.0573859	0.461534	0.601517	0.05005	0.258606	0.0270492	1.0093
PBANKA_0708000_Pb_Sec23	PlasmaMembrane	0.12109	2.58459	0.354489	0.00883492	0.0131012	0.0325112	0.106202	0.0902778	0.0310157	0.0557059	0.0152146	1.58697
PCHAS_0717300_Pc_Sec23	PlasmaMembrane	0.116284	2.30302	0.369458	0.00818833	0.0131323	0.028741	0.0969036	0.0971744	0.0314319	0.0543785	0.0132173	1.86807
PF3D7_0822600_Pf_Sec23	PlasmaMembrane	0.110089	2.47567	0.409674	0.00885709	0.00975186	0.0281775	0.0641051	0.0968687	0.0281036	0.060629	0.00948542	1.69858
PKNH_1316600_Pk_Sec23	PlasmaMembrane	0.144242	2.08121	0.442796	0.00918016	0.0111935	0.0271521	0.0838697	0.117927	0.0278256	0.066314	0.0135173	1.97477
PVX_089235_Pv_Sec23	PlasmaMembrane	0.129154	2.19641	0.46262	0.0110414	0.0119718	0.0299683	0.0950166	0.149422	0.0358257	0.1131	0.0119267	1.75354
PY17X_0708300_Py_Sec23	PlasmaMembrane	0.162521	2.33441	0.438562	0.0114858	0.0174083	0.037789	0.135694	0.114552	0.037741	0.0792903	0.0209323	1.60961
cgd3_1820_Cp_Sec23	PlasmaMembrane	0.595925	1.67474	0.66255	0.0193407	0.0502881	0.116929	0.222819	0.186232	0.0512016	0.266496	0.0225798	1.1309
NP_001277714_Mm_Sec24A	Nuclear	0.152315	1.02815	0.225073	0.0256669	0.0200383	0.0338147	0.15931	0.0515131	0.0240129	0.0155677	0.01479	3.24975
NP_068817_Hs_Sec24A	Nuclear	0.25478	0.837444	0.304246	0.0298894	0.0215651	0.0293006	0.246183	0.0635863	0.0248785	0.0177912	0.0186792	3.15166
PBANKA_1137200_Pb_Sec24A	Nuclear	0.38354	1.08007	0.527908	0.052991	0.0285308	0.0202444	0.136317	0.0872185	0.112762	0.0591114	0.361195	2.15012
PCHAS_1136700_Pc_Sec24A	Nuclear	0.449417	1.04451	0.41614	0.0446099	0.0232704	0.0168688	0.111505	0.0777821	0.0975983	0.0414114	0.490291	2.1866
NP_997092_Mm_Sec24B	Nuclear	0.0983857	0.560261	0.215584	0.0289617	0.0143849	0.0117211	0.00856154	0.0375557	0.0162221	0.0106709	0.0121643	3.98553
NP_006314_Hs_Sec24B	Nuclear	0.121251	0.56958	0.253595	0.0284882	0.0161061	0.012012	0.0136456	0.0395473	0.0183783	0.0110911	0.0166394	3.89967
PF3D7_0405100_Pf_Sec24B	Nuclear	0.199271	1.23419	0.428365	0.0724011	0.0257072	0.0152465	0.0177925	0.14594	0.135722	0.0259848	0.116941	2.58244
PKNH_0303200_Pk_Sec24B	Nuclear	0.286862	0.865313	0.777484	0.0646664	0.0274023	0.016414	0.0494196	0.0609718	0.0749652	0.0266328	0.379792	2.37008
PVX_000985_Pv_Sec24B	Nuclear	0.705605	0.967567	0.590026	0.0572179	0.031755	0.0207539	0.0934825	0.0772284	0.0755578	0.0277316	0.191502	2.16157
PY17X_1004200_Py_Sec24B	Nuclear	0.156258	1.02689	0.561597	0.101506	0.0283245	0.015296	0.0219336	0.215069	0.144935	0.0319783	0.137593	2.55862
cgd8_1250_Cg_sec24B	Nuclear	0.128797	1.6633	0.405343	0.0356409	0.0188758	0.0119191	0.0201803	0.0372372	0.0211425	0.0286285	0.0196336	2.60931
ETH_00026990_Et_sec24B	Nuclear	0.180074	0.617759	0.296512	0.0391403	0.0316906	0.012534	0.00835092	0.0508254	0.0193548	0.0177453	0.0140329	3.71198
NCLIV_046450_Nc_sec24B	Nuclear	0.127515	0.581567	0.245701	0.0330723	0.0185028	0.00935104	0.00663707	0.0423587	0.0193653	0.0152609	0.0165256	3.88414
NP_899195_Hs_Sec13	Extracellular	2.21194	0.166568	1.12258	0.0123642	0.0740084	0.150116	0.145912	0.0831615	0.0993148	0.0314439	0.0607136	0.84188
NP_077168_Mm_Sec13	Extracellular	2.25706	0.174665	1.1103	0.0115621	0.082108	0.141334	0.207149	0.0784835	0.0839993	0.0309474	0.0547902	0.767598
Q04491_Sc_Sec13	Cytoplasmic	0.151223	0.044877	4.00803	0.00332308	0.125802	0.0983511	0.0348992	0.141057	0.142189	0.0826974	0.0246507	0.1429
AAF03492_At_Sec13	Extracellular	2.49323	0.194706	0.989394	0.00674809	0.068523	0.0306522	0.143816	0.0792552	0.555351	0.0297374	0.0901189	0.31847
AAD23642_At_Sec23	PlasmaMembrane	1.29406	2.65294	0.244601	0.00552823	0.0232443	0.0577102	0.160824	0.120441	0.0426178	0.0738002	0.0214705	0.302764
KZV10505_Sc_Sec24	Nuclear	0.156652	0.550039	0.703512	0.035668	0.0220791	0.0496105	0.040944	0.235334	0.0878881	0.0787569	0.0152742	3.02424
CAA97933_Sc_Sar1	Cytoplasmic	0.715177	0.628575	1.95841	0.0150954	0.0913224	0.0359326	0.135566	0.690826	0.371804	0.198989	0.0536408	0.104658
P38968_Sc_sec31	Nuclear	0.154478	0.779767	0.555356	0.0443144	0.0272788	0.113019	0.0135997	0.0971629	0.058713	0.0199167	0.0262926	3.1101
AAF67836_Hs_Sec31	Nuclear	0.209644	0.848391	0.535659	0.029863	0.0256522	0.0630751	0.0216206	0.114514	0.0272632	0.0248903	0.0158748	3.08355
NP_001136120_Hs_Sar1a	Cytoplasmic	0.732071	0.868797	1.4914	0.0136497	0.199863	0.0368353	0.0582162	0.832598	0.325077	0.0819794	0.0666627	0.292851
NP_033146_Mm_Sar1a	Cytoplasmic	0.756652	0.875223	1.45235	0.0129998	0.174861	0.0342564	0.0551585	0.88338	0.315935	0.0696781	0.057817	0.31169
XP_017176578_Mm_Sec31A	Nuclear	0.134819	0.942448	0.446109	0.0266627	0.0216257	0.0663865	0.0131623	0.106036	0.0259546	0.0249794	0.0131705	3.17865
F4ICD9_At_Sec31A	Cytoplasmic	0.210683	0.44862	1.59631	0.0367891	0.0640613	0.33632	0.0321763	0.357804	0.336159	0.053316	0.0444684	1.4833
AAA99827_At_Sar1	Cytoplasmic	0.76587	0.164499	1.95209	0.0110036	0.801954	0.0435496	0.0556914	0.347588	0.319809	0.164532	0.0696319	0.303783
TGGT1_291680_Tg_sec23	PlasmaMembrane	0.472657	1.68951	1.11489	0.0222097	0.062289	0.131736	0.136507	0.532583	0.103989	0.238326	0.028031	0.467273
TGGT1_226510_Tg_sec24B	Nuclear	0.137907	0.561282	0.278256	0.0338361	0.0293181	0.0114331	0.00730172	0.0583514	0.038459	0.01976	0.0301605	3.79393
TP01_0099_Tp_sec24A	Nuclear	1.31839	1.23857	0.22436	0.0168128	0.0251768	0.0676123	0.226114	0.0678186	0.0456962	0.0494147	0.0265621	1.69346
TP01_0373_Tp_sec24B	Nuclear	0.168876	1.50391	0.312968	0.0184313	0.0228207	0.0313327	0.0250597	0.178602	0.048815	0.0653225	0.0338599	2.59
TA21015_Ta_sec24B	Nuclear	0.0892898	1.65758	0.242648	0.0163691	0.0148309	0.0163622	0.015925	0.0706915	0.0250864	0.0351542	0.0191093	2.79695
BBOV_IV005730_Bb_sec24B	Nuclear	0.126277	1.51081	0.200289	0.0109712	0.0210165	0.0550112	0.0185626	0.085033	0.0437242	0.0326539	0.0133385	2.88232
BBOV_II007590_Bb_sec23	Nuclear	1.06647	0.970274	0.671443	0.0251061	0.0409466	0.0593885	0.166548	0.202803	0.0403762	0.197282	0.0276773	1.53169
TA14650_Ta_sec23	PlasmaMembrane	1.01608	1.39366	1.14838	0.0148307	0.0443771	0.0481172	0.20524	0.10421	0.0406522	0.156523	0.0592421	0.76868
ETH_00020090_Et_sec13	Nuclear	0.447399	0.475135	0.44003	0.0164375	0.0488776	0.0655199	0.0464218	0.155924	0.0741501	0.0208334	0.0292646	3.18001
ETH_00006120_Et_sec23	Nuclear	0.823815	1.04082	0.565747	0.0426398	0.0505271	0.157707	0.0433308	0.134905	0.0632902	0.114292	0.0280866	1.93484
NCLIV_043180_Nc_sec23	Cytoplasmic	0.298226	1.27849	1.69223	0.0210599	0.0566742	0.0884539	0.127405	0.529065	0.103336	0.280201	0.0210464	0.503813
PHYSODRAFT_247465_Ps_sec23	Nuclear	0.735416	0.561512	0.853958	0.0269139	0.0585168	0.109643	0.201085	0.449556	0.116025	0.421359	0.0185924	1.44743
PHYSODRAFT_475312_Ps_sec13	Extracellular	2.38451	0.257813	1.06213	0.00704472	0.0987156	0.0622976	0.0813761	0.0638753	0.221005	0.102825	0.0843524	0.57406
PHYSODRAFT_487506_Ps_sec24A	Nuclear	0.146058	0.699889	0.28952	0.0422498	0.0203098	0.0134406	0.0147657	0.0510298	0.0329607	0.0150569	0.0214303	3.65329
PHYSODRAFT_250643_Ps_sec24B	Nuclear	0.699116	0.632674	0.268861	0.0392086	0.0193688	0.0240372	0.0170548	0.0494453	0.0261443	0.0153623	0.0312657	3.17746
PHYSODRAFT_284940_Ps_sar1	Cytoplasmic	0.186355	0.467427	2.02933	0.0156619	0.53118	0.0710819	0.0325516	0.826535	0.376217	0.141262	0.076454	0.245944
PHYSODRAFT_322106_Ps_sec31	Nuclear	0.231545	0.845745	0.453815	0.0488549	0.0324815	0.0291545	0.0407653	0.133218	0.0384544	0.0479595	0.0335312	3.06447
