# Supplementary material for: A genome-wide analysis of coatomer protein (COP) subunits of apicomplexan parasites and their evolutionary relationships
Source: BMC Genomics. 2019 Jan 31;20:98. doi: 10.1186/s12864-019-5463-1 (PMC6357402; doi:10.1186/s12864-019-5463-1)
Supplement: Supplementary file 7 — Table S16. The scores of interaction and co-expression among the COPI subunits and other interacting partners resulted from STRING. The interaction between the subunits of COPI supported by literature are shown as bold. Table S17. The scores of interaction and co-expression among the COPII subunits and other interacting partners resulted from STRING. The interaction between the subunits of COPII supported by literature are shown as bold. (XLSX 24 kb) [file 12864_2019_5463_MOESM7_ESM.xlsx]

## Sheet: Table S16-COPI data
Table S16: The scores of interaction and co-expression among the COPI subunits and other interacting partners resulted from STRING. The interaction between the subunits of COPI supported by literature are shown as bold.
#node1	node2	coexpression	experimentally_determined_interaction	automated_textmining	combined_score
PFF0330w	PF11_0463	0.989	0.917	0.624	0.999
PF14_0277	PF11_0463	0.968	0.92	0.66	0.999
PFF0330w	PF14_0277	0.873	0.923	0.665	0.997
PFI0290c	PF14_0277	0.819	0.923	0.668	0.997
PFI0290c	PFF0330w	0.79	0.962	0.667	0.996
PFD0745c	PF11_0463	0.323	0.96	0.625	0.993
PFD0745c	PF11_0359	0.219	0.962	0.664	0.993
PF11_0463	PF11_0359	0.529	0.927	0.643	0.992
PF14_0277	PF11_0359	0.589	0.923	0.629	0.992
PFF0330w	MAL8P1.121	0.133	0.962	0.666	0.992
PFI0290c	PF11_0463	0.471	0.917	0.667	0.99
PFI0290c	PF11_0359	0.443	0.923	0.663	0.99
PFF0330w	PF11_0359	0.552	0.923	0.533	0.989
PFI0290c	PFD0745c	0.231	0.922	0.667	0.987
PFD0745c	MAL8P1.121	0.319	0.915	0.663	0.987
PFF0330w	PFD0745c	0.215	0.929	0.662	0.987
PF14_0277	MAL8P1.121	0.357	0.923	0.621	0.987
PFD0745c	PF14_0277	0.277	0.922	0.661	0.987
PFL2220w	PFB0805c	0.316	0.907	0.639	0.985
PFI0290c	MAL8P1.121	0.147	0.923	0.663	0.985
PF11_0463	MAL8P1.121	0.282	0.917	0.585	0.984
PFF0830w	PFB0805c	0.085	0.907	0.639	0.98
PF11_0359	MAL8P1.121	0.144	0.923	0.466	0.977
PFE1400c	PFB0805c	0.115	0.898	0.622	0.977
PFL2220w	MAL7P1.164	0.285	0.857	0.662	0.977
PF11_0202	MAL7P1.164	0.308	0.864	0.626	0.977
PFB0805c	MAL7P1.164	0.042	0.898	0.622	0.976
PFF0830w	MAL7P1.164	0.215	0.857	0.662	0.975
PFF0830w	PFE1400c	0.215	0.857	0.662	0.975
PFL2220w	PFE1400c	0.215	0.857	0.662	0.975
PFE1400c	PF13_0062	0.264	0.864	0.626	0.975
PF13_0062	MAL7P1.164	0.179	0.864	0.626	0.973
PFE1400c	PF11_0202	0.179	0.864	0.626	0.973
PFL2425w	PFF0655c	0.059	0.896	0.641	0.972
PFB0805c	PF11_0202	0.109	0.869	0.617	0.971
PFB0805c	PF13_0062	0.109	0.869	0.617	0.971
PFI0200c	MAL7P1.164	0.352	0.787	0.666	0.97
PF14_0529	MAL7P1.164	0.296	0.787	0.666	0.967
PFE1400c	PF14_0529	0.233	0.787	0.666	0.964
PFI0200c	PFE1400c	0.233	0.787	0.666	0.964
PFI0200c	PFD1090c	0.079	0.825	0.606	0.958
PFD1090c	PF14_0529	0.079	0.825	0.606	0.958
PFL2220w	PF13_0062	0.221	0.765	0.624	0.955
PFF0830w	PF11_0202	0.221	0.765	0.624	0.955
PFF0830w	PF13_0062	0.221	0.765	0.624	0.955
PFL2220w	PF11_0202	0.221	0.765	0.624	0.955
PFI0200c	PF11_0202	0.286	0.692	0.663	0.952
PF14_0529	PF11_0202	0.226	0.692	0.663	0.948
PFI0200c	PF13_0062	0.2	0.692	0.663	0.946
PF14_0529	PF13_0062	0.155	0.692	0.663	0.943
PF11_0463	PF08_0120	0.299	0.612	0.616	0.932
PFE1400c	PFD1090c	0.178	0.793	0.384	0.932
PFL0930w	PFE1400c	0.274	0.609	0.622	0.93
PFD1090c	MAL7P1.164	0.077	0.793	0.384	0.923
PFD1090c	PF13_0062	0.362	0.765	0.166	0.919
PFL0930w	MAL7P1.164	0.14	0.609	0.622	0.917
PFI0200c	PFF0655c	0.289	0.607	0.624	0.917
PFL0930w	PFF0830w	0.327	0.401	0.62	0.9
PFL2220w	PFL0930w	0.327	0.401	0.62	0.9
PFD1090c	PF11_0202	0.131	0.765	0.166	0.889
PFF0830w	PFF0655c	0.158	0.609	0.546	0.882
PFL2220w	PFF0655c	0.158	0.609	0.546	0.882
PFL0930w	PF13_0062	0.234	0.307	0.616	0.868
PF14_0277	PF13_0062	0.292	0.611	0.367	0.863
PFF0655c	PF13_0062	0.093	0.611	0.489	0.858
PFF0655c	PF11_0202	0.093	0.611	0.489	0.858
PFF0655c	PFF0330w	0.42	0.606	0.17	0.851
PF11_0463	MAL7P1.164	0.437	0.606	0.141	0.85
PFF0655c	PF11_0463	0.437	0.606	0.141	0.85
PFL0930w	PF11_0202	0.091	0.307	0.616	0.843
PFI0290c	MAL7P1.164	0.377	0.606	0.186	0.843
PFF0655c	PF14_0529	0.308	0.607	0.624	0.843
PFE1400c	PF11_0463	0.437	0.606	0.141	0.839
PF14_0277	PF11_0202	0.159	0.611	0.367	0.837
PFL2220w	PF14_0277	0.343	0.609	0.167	0.832
PF14_0277	PF08_0120	0.235	0.612	0.121	0.831
PFF0330w	MAL7P1.164	0.326	0.606	0.17	0.826
PFF0330w	PF08_0120	0.211	0.612	0.122	0.826
PFF0330w	PFE1400c	0.326	0.606	0.17	0.826
PF14_0529	PF14_0277	0.313	0.607	0.177	0.825
PFI0290c	PF08_0120	0.17	0.612	0.134	0.819
PF11_0359	MAL7P1.164	0.322	0.606	0.133	0.818
PFI0290c	PFF0655c	0.257	0.606	0.186	0.812
PFI0290c	PFE1400c	0.257	0.606	0.186	0.812
PFI0200c	PF14_0277	0.249	0.607	0.177	0.809
PFL0930w	PFI0200c	0.271	0.218	0.479	0.808
PFL0930w	PF14_0529	0.26	0.218	0.479	0.805
PFL0930w	PF14_0277	0.349	0.553	0.141	0.804
PFF0830w	PF14_0277	0.222	0.609	0.167	0.8
PFD0745c	MAL13P1.163.1	0.304	0	0.533	0.798
PFL2425w	PF13_0062	0.188	0.61	0.185	0.798
PFE1400c	MAL8P1.121	0.248	0.606	0.126	0.796
PFE1400c	PFD0745c	0.208	0.606	0.168	0.796
PFF0655c	PF11_0359	0.236	0.606	0.133	0.794
PFE1400c	PF11_0359	0.236	0.606	0.133	0.794
PFD1090c	PF14_0277	0.191	0.605	0.148	0.786
PFL2425w	PF11_0202	0.115	0.61	0.185	0.779
PFB0805c	PF14_0277	0.155	0.605	0.148	0.776
PFL2220w	PFI0200c	0.416	0	0.628	0.773
PF11_0359	MAL13P1.163.1	0.272	0	0.468	0.76
PFL2220w	PF14_0529	0.382	0	0.628	0.76
PFF0655c	MAL8P1.121	0.109	0.606	0.126	0.758
MAL8P1.121	MAL7P1.164	0.109	0.606	0.126	0.758
PFF0655c	PFD0745c	0.059	0.606	0.168	0.757
PFD0745c	MAL7P1.164	0.059	0.606	0.168	0.757
PFL2425w	PFI0200c	0.059	0.608	0.134	0.752
PFL2425w	PF14_0529	0.059	0.608	0.134	0.752
PFL2425w	PFL2220w	0.058	0.61	0.136	0.75
PFL2425w	PFF0830w	0.058	0.61	0.136	0.75
PFI0200c	PFB0805c	0.059	0.608	0.134	0.749
PF14_0277	MAL13P1.163.1	0.283	0.124	0.381	0.749
PFL2425w	PFE1400c	0.044	0.605	0.148	0.749
PFB0805c	PF14_0529	0.059	0.608	0.134	0.749
PFL2425w	MAL7P1.164	0.044	0.605	0.148	0.749
PFF0655c	PFD1090c	0.048	0.605	0.148	0.748
PFF0655c	PFB0805c	0	0.605	0.148	0.746
PFF0830w	PFD1090c	0	0.61	0.136	0.746
PFL2220w	PFD1090c	0	0.61	0.136	0.746
PFL2425w	PF14_0277	0	0.605	0.148	0.746
PFL0930w	PFF0655c	0.14	0.553	0.162	0.746
PFI0290c	PF11_0202	0.215	0	0.602	0.674
PFL2220w	PFI0290c	0.145	0	0.616	0.657
PFI0290c	PFF0830w	0.145	0	0.616	0.657
PFD0745c	PF08_0120	0.282	0.099	0.094	0.621
PFI0290c	PF13_0062	0.069	0	0.602	0.613
PFI0290c	MAL13P1.163.1	0.255	0	0.155	0.61
PF08_0120	MAL8P1.121	0.215	0.109	0.13	0.607
PFL0930w	PFI0290c	0.195	0	0.533	0.607
PFI0290c	PFI0200c	0.271	0	0.477	0.603
PFL0930w	PFD1090c	0.192	0.139	0.104	0.597
PFF0655c	MAL7P1.164	0.191	0.12	0.63	0.587
PFI0290c	PF14_0529	0.235	0	0.477	0.582
PFF0330w	MAL13P1.163.1	0.19	0.098	0.111	0.58
PF11_0463	MAL13P1.163.1	0.135	0	0.188	0.564
PFL0930w	PFB0805c	0.044	0.142	0.176	0.563
PFE1400c	PF08_0120	0.176	0.255	0.064	0.548
PF08_0120	MAL13P1.163.1	0.059	0.102	0.155	0.538
PFF0655c	PFE1400c	0.092	0.12	0.63	0.534
PFL0930w	PFD0745c	0.192	0	0.442	0.53
PFI0200c	PFF0830w	0.382	0	0.628	0.529
PFL0930w	PFF0330w	0.469	0	0.149	0.529
PFF0830w	PF14_0529	0.382	0	0.628	0.528
PF11_0359	PF08_0120	0.119	0.113	0	0.515
MAL8P1.121	MAL13P1.163.1	0.127	0	0.079	0.501
PFL2220w	PF11_0463	0.497	0	0	0.498
PFL0930w	PF08_0120	0.059	0.265	0.062	0.489
PFE1400c	MAL13P1.163.1	0.174	0.11	0.111	0.487
PFL2220w	PF08_0120	0.207	0.121	0.06	0.485
PFF0655c	PF08_0120	0.058	0.255	0.064	0.483
PF08_0120	MAL7P1.164	0	0.255	0.064	0.474
PFB0805c	PF08_0120	0.194	0.099	0.053	0.459
PFF0655c	MAL13P1.163.1	0.111	0.11	0.111	0.448
PFF0830w	PF11_0463	0.436	0	0	0.436
PFL2425w	PFD1090c	0.191	0	0.054	0.421
MAL7P1.164	MAL13P1.163.1	0.059	0.11	0.111	0.414
PFL2425w	PFL0930w	0	0.128	0.104	0.411
PFI0200c	PF11_0463	0.365	0	0.108	0.409
PF14_0529	PF11_0463	0.365	0	0.108	0.409

## Sheet: Table S17-COPII data
Table S17: The scores of interaction and co-expression among the COPII subunits and other interacting partners resulted from STRING. The interaction between the subunits of COPII supported by literature are shown as bold.
#node1	node2	coexpression	experimentally_determined_interaction	automated_textmining	combined_score
PfSec22	PfSyn5	0.142	0.947	0.92	0.999
Sec31p	Pfsec23	0.801	0.902	0.844	0.998
PF13_0324	Pfsec23	0.535	0.946	0.669	0.998
PFL1480w	Pfsec23	0.354	0.881	0.669	0.996
PF10_0331	PfSyn5	0.234	0.962	0.669	0.993
PFL1480w	Sec31p	0.337	0.932	0.669	0.99
PFF0665c	Syn17	0.059	0.961	0.666	0.99
PFL1480w	PF13_0324	0.219	0.638	0.669	0.987
sar1	Sec31p	0.101	0.741	0.902	0.985
PfYkt6.1	PfSyn5	0.237	0.905	0.667	0.984
PFL1480w	PFI0250c	0.195	0.908	0.668	0.984
PFE0445c	PfSec22	0.234	0.909	0.624	0.983
PfSec22	PF10_0331	0.246	0.91	0.623	0.983
PfSyn5	PfYkt6.2	0.166	0.905	0.667	0.982
Syn16	PFB0750w	0.217	0.928	0.667	0.982
PFL1480w	PFD0872w	0	0.908	0.668	0.981
Syn16	PFE0445c	0.183	0.92	0.532	0.98
PFD0250c	Pfsec23	0.531	0.817	0.65	0.98
PFC0140c	PF10_0331	0.092	0.906	0.636	0.979
Sec31p	PF13_0324	0.748	0.604	0.669	0.978
PFE0445c	PF10_0331	0.136	0.908	0.533	0.976
PfSyn5	PfVAMP8	0.071	0.909	0.623	0.974
PfSec22	PfVAMP8	0.199	0.91	0.663	0.973
PFE0445c	PfSyn5	0.049	0.864	0.647	0.97
PFE0445c	Syn17	0.06	0.913	0.635	0.967
PFD0250c	Sec31p	0.731	0.49	0.617	0.966
PfYkt6.1	PfSec22	0.059	0.864	0.667	0.966
PFL1480w	sar1	0.158	0.084	0.668	0.965
Syn17	PfVAMP8	0.205	0.823	0.663	0.964
PfYkt6.1	PF10_0331	0.044	0.862	0.616	0.96
PF10_0331	PfYkt6.2	0.044	0.862	0.616	0.96
PFE0445c	PFC0140c	0.296	0.691	0.667	0.953
PFE0445c	PfVAMP8	0.234	0.77	0.664	0.953
PfSec22	Syn17	0.046	0.802	0.649	0.948
sar1	Pfsec23	0.219	0.61	0.668	0.934
Syn16	PfYkt6.1	0.146	0.702	0.664	0.932
PfSec22	PfYkt6.2	0.15	0.864	0.667	0.931
PFE0445c	PfYkt6.2	0.276	0.613	0.617	0.93
PfYkt6.1	Syn17	0.208	0.687	0.641	0.929
PFC0140c	PfSyn5	0.178	0.601	0.664	0.928
Syn16	PfYkt6.2	0.088	0.702	0.664	0.928
PfSec22	Pfsec23	0.137	0.613	0.663	0.927
PFC0140c	PfVAMP8	0.203	0.645	0.664	0.925
PFB0750w	PfSyn5	0.154	0.661	0.663	0.924
Syn16	PfVAMP8	0.167	0.688	0.624	0.923
sar1	PF13_0324	0.108	0.604	0.665	0.923
Syn17	PfYkt6.2	0.137	0.687	0.641	0.923
Syn16	PfSec22	0.059	0.688	0.655	0.92
PFF0665c	PfSyn5	0.188	0.661	0.629	0.919
PfYkt6.1	PFE0445c	0.158	0.613	0.617	0.919
PfSec22	PF13_0324	0.141	0.608	0.616	0.916
PFL1480w	PFD0250c	0.281	0.602	0.533	0.913
PfSec22	ERD2	0.212	0	0.822	0.913
PFB0750w	Syn17	0.059	0.69	0.622	0.912
PFE0445c	PFB0750w	0.226	0.601	0.617	0.907
PfSec22	PFC0140c	0.17	0.477	0.662	0.905
Syn16	PfSyn5	0.131	0.608	0.667	0.901
PFF0665c	PFE0445c	0.166	0.601	0.624	0.901
Syn16	PF10_0331	0.193	0.701	0.533	0.894
Syn16	PFF0665c	0.219	0.613	0.62	0.892
Syn17	PF10_0331	0.056	0.69	0.526	0.889
PFC0140c	PfYkt6.2	0.208	0.383	0.647	0.888
PFC0140c	Syn17	0.054	0.701	0.639	0.888
sar1	PFD0250c	0.102	0.485	0.62	0.886
Syn16	Syn17	0.114	0.648	0.663	0.885
Syn17	PfSyn5	0.189	0.607	0.664	0.883
PfVAMP8	PfYkt6.2	0.161	0.605	0.66	0.877
Rab1a	PfSec22	0.234	0.264	0.656	0.874
PfYkt6.1	PFC0140c	0.091	0.383	0.647	0.872
Rab1b	PfSyn5	0.141	0.325	0.66	0.872
Rab1b	PfSec22	0.199	0.264	0.656	0.869
PfYkt6.1	PfVAMP8	0.091	0.605	0.66	0.867
PFF0665c	PfYkt6.2	0.059	0.519	0.624	0.866
PfYkt6.1	PFF0665c	0.059	0.519	0.624	0.866
Rab1a	PfSyn5	0.092	0.325	0.66	0.865
PFF0665c	PfVAMP8	0.053	0.519	0.618	0.863
PFF0665c	PFC0140c	0.242	0.308	0.668	0.863
PFC0140c	PFB0750w	0.235	0.308	0.663	0.859
Rab1b	PfYkt6.2	0.273	0.146	0.616	0.846
PF13_0324	PfSyn5	0.169	0.228	0.629	0.846
Rab1a	PFE0445c	0.298	0.099	0.622	0.845
PFF0665c	PfSec22	0.044	0.519	0.572	0.845
Rab1b	PFE0445c	0.298	0.099	0.622	0.845
Rab1a	PFC0140c	0.175	0.15	0.656	0.844
PFB0750w	PfVAMP8	0.174	0.519	0.494	0.842
Pfsec23	PfSyn5	0.132	0.244	0.624	0.84
sar1	ERD2	0.208	0	0.8	0.835
sar1	PfSec22	0.091	0.252	0.626	0.835
Rab1b	PFC0140c	0.122	0.15	0.656	0.834
PfYkt6.1	PfYkt6.2	0.191	0	0	0.831
sar1	PfSyn5	0.084	0.252	0.617	0.83
Rab1b	Pfsec23	0.087	0.23	0.621	0.827
Rab1a	Pfsec23	0.087	0.23	0.621	0.827
PfYkt6.1	PFB0750w	0.048	0.519	0.518	0.826
PFB0750w	PfYkt6.2	0.048	0.519	0.518	0.826
PFL1480w	PfSec22	0.108	0.088	0.662	0.822
Syn16	PFC0140c	0.137	0.141	0.629	0.822
PFL1480w	PfSyn5	0.179	0	0.649	0.821
PfYkt6.1	Rab1b	0.154	0.146	0.616	0.82
Rab1a	PfYkt6.2	0.154	0.146	0.616	0.82
PfYkt6.1	Rab1a	0.154	0.146	0.616	0.82
Rab1a	PF10_0331	0.131	0.213	0.664	0.816
Rab1b	PF10_0331	0.131	0.213	0.664	0.816
PFL1480w	Rab1b	0.125	0.088	0.643	0.815
ERD2	PfSyn5	0.091	0.128	0.617	0.803
Rab1b	sar1	0.22	0	0.66	0.8
PFL1480w	Rab1a	0.049	0.088	0.643	0.799
PfSec22	Sec31p	0.059	0.122	0.624	0.799
Rab1a	sar1	0.217	0	0.66	0.799
Pfsec23	PfYkt6.2	0.221	0.358	0.484	0.797
PfYkt6.1	Pfsec23	0.176	0.358	0.484	0.785
Syn16	Rab1a	0.113	0.149	0.624	0.777
PFC0140c	Pfsec23	0.128	0.133	0.623	0.777
Syn16	Rab1b	0.059	0.149	0.624	0.763
ERD2	Pfsec23	0.344	0.099	0.62	0.756
PFB0750w	PF10_0331	0.223	0.136	0.664	0.755
Rab1b	PF13_0324	0.115	0.097	0.51	0.747
PFF0665c	Rab1a	0.145	0.139	0.616	0.744
PFF0665c	Rab1b	0.145	0.139	0.616	0.744
PFF0665c	PFB0750w	0.265	0	0.666	0.744
PFD0250c	PF13_0324	0.413	0	0.664	0.736
Rab1a	PF13_0324	0.059	0.097	0.51	0.73
PfSec22	PFB0750w	0.129	0.519	0.177	0.729
PFC0140c	ERD2	0	0	0.533	0.722
PF13_0324	PfVAMP8	0.054	0.293	0.464	0.718
Rab1a	PFB0750w	0.238	0.139	0.514	0.712
Sec31p	ERD2	0.183	0	0.661	0.711
PF10_0331	PfVAMP8	0.091	0.519	0.148	0.707
Pfsec23	PfVAMP8	0.059	0.358	0.378	0.704
PFL1480w	PF10_0331	0.174	0.107	0.47	0.69
Rab1b	PFB0750w	0.159	0.139	0.514	0.682
PFF0665c	PF10_0331	0.059	0	0.665	0.671
PFD0250c	PfSec22	0.163	0.293	0.128	0.666
PFL1480w	ERD2	0.136	0	0.621	0.658
PfYkt6.1	PF13_0324	0.202	0.293	0.169	0.632
PFL1480w	PFC0140c	0.054	0	0.616	0.621
PFD0250c	PfVAMP8	0.205	0.293	0.128	0.615
Rab1b	ERD2	0.194	0.121	0.157	0.614
PFD0250c	PfYkt6.2	0.201	0.293	0.128	0.613
PfYkt6.1	PFD0250c	0.201	0.293	0.128	0.613
ERD2	PfYkt6.2	0.229	0.08	0.132	0.602
PFC0140c	PF13_0324	0.056	0.079	0.398	0.597
PFD0250c	PfSyn5	0.091	0.17	0.16	0.59
PF10_0331	Pfsec23	0.238	0.121	0.168	0.577
Rab1b	PFD0250c	0.152	0.095	0.13	0.568
PfYkt6.1	ERD2	0.164	0.08	0.132	0.568
PF13_0324	PfYkt6.2	0.054	0.293	0.169	0.563
PFL1480w	Syn17	0	0.079	0.539	0.557
Sec31p	PfSyn5	0.116	0	0.18	0.551
PFE0445c	ERD2	0.153	0	0.131	0.544
PF13_0324	PF10_0331	0.197	0.099	0.16	0.541
Rab1a	ERD2	0	0.121	0.157	0.54
Rab1b	PfVAMP8	0.151	0.146	0.188	0.538
Rab1a	PfVAMP8	0.147	0.146	0.188	0.535
sar1	PFC0140c	0.142	0	0.47	0.526
Rab1a	PFD0250c	0.059	0.095	0.13	0.521
PFL1480w	PfYkt6.2	0.167	0.083	0.185	0.511
PFF0665c	Pfsec23	0.149	0.104	0.188	0.507
sar1	PfVAMP8	0.147	0.145	0.127	0.5
Sec31p	PF10_0331	0.234	0	0.134	0.493
Rab1b	Sec31p	0	0	0.137	0.487
Rab1a	Sec31p	0	0	0.137	0.487
PFB0750w	Pfsec23	0.149	0.104	0.154	0.487
PfYkt6.1	Sec31p	0.147	0.107	0.131	0.48
PFD0250c	PFB0750w	0.187	0.098	0.106	0.48
PFD0250c	PFC0140c	0.232	0	0.111	0.479
PFD0250c	PF10_0331	0.179	0.098	0.106	0.475
PFL1480w	PfYkt6.1	0.098	0.083	0.185	0.47
Rab1b	Syn17	0	0	0.468	0.468
Rab1a	Syn17	0	0	0.468	0.468
sar1	PfYkt6.2	0.092	0.145	0.127	0.467
PfYkt6.1	sar1	0.092	0.145	0.127	0.467
PFE0445c	Pfsec23	0	0.14	0.181	0.464
Sec31p	PfVAMP8	0.121	0.107	0.129	0.463
PFF0665c	PFD0250c	0.154	0.098	0.106	0.459
PFE0445c	sar1	0.093	0	0.415	0.447
PFE0445c	PFD0250c	0.152	0.086	0.089	0.438
PFB0750w	PF13_0324	0.109	0.098	0.119	0.438
PFF0665c	PF13_0324	0.107	0.098	0.106	0.428
Sec31p	PfYkt6.2	0.048	0.107	0.131	0.419
PFL1480w	PfVAMP8	0.059	0.083	0.135	0.413
PFE0445c	PF13_0324	0	0.088	0.126	0.41
