# Supplementary material for: A genome-wide analysis of coatomer protein (COP) subunits of apicomplexan parasites and their evolutionary relationships
Source: BMC Genomics. 2019 Jan 31;20:98. doi: 10.1186/s12864-019-5463-1 (PMC6357402; doi:10.1186/s12864-019-5463-1)
Supplement: Supplementary file 10 — Table S19. The Expression of COPI and COPII subunits in different stages of Plasmodium falciparum. (XLSX 63 kb) [file 12864_2019_5463_MOESM10_ESM.xlsx]

## Sheet: COPI expression
The Expression of COPI subunits in different stages of Plasmodium falciparum.
	PF3D7_0606700 (Pf alpha)	PF3D7_1429800 (Pf beta)	PF3D7_0905900 (Pf beta')	PF3D7_1145100 (Pf gamma)	PF3D7_1134800 (Pf delta)	PF3D7_0808400 (Pf epsilon)	PF3D7_0415400 (Pf zeta)
Early Ring sorbExp	6.06	5.53	4.84	6.02	5.43	4.63	7.26
Late Ring sorbExp	5.58	5.13	4.94	5.32	5.13	4.03	6.7
Early Trophozoite sorbExp	5.75	5.15	4.73	5.39	4.52	4.52	6.91
Late Trophozoite sorbExp	5.7	5.17	4.7	5.4	4.96	4.65	7.16
Early Schizogony sorbExp	5.93	5.43	4.82	5.73	4.72	4.55	6.99
Late Schizogony sorbExp	5.67	5.11	4.65	5.08	4.9	4.44	7.26
Merozoite sorbExp	5.24	4.98	4.6	4.88	4.58	4.11	7.72
Sporozoite sexExp	5.44	5.02	4.53	4.74	4.52	4.01	8.11
Gametocyte sexExp	5.18	4.42	4.19	4.44	4.18	4.25	7.09
Early Ring tempExp	5.78	5.31	4.65	5.35	4.68	4.56	7.36
Late Ring tempExp	5.85	5.35	4.71	5.65	5.21	4.43	7.47
Early Trophozoite tempExp	5.47	4.84	4.77	5.11	4.6	4.28	7.41
Late Trophozoite tempExp	5.62	5.05	4.34	5.22	4.44	4.68	7.2
Early Schizogony tempExp	5.84	5.28	4.67	5.24	4.54	4.92	7.58
Late Schizogony tempExp	5.92	5.3	4.72	5.59	4.49	4.93	7.27
Merozoite tempExp	5.6	5.1	4.57	4.91	4.64	4.33	7.2

## Sheet: COPII expression
The Expression of COPII subunits in different stages of Plasmodium falciparum.								The Expression of COPI subunits in different stages of Plasmodium falciparum.								The Expression of COPI subunits in different stages of Plasmodium falciparum.								The Expression of COPI subunits in different stages of Plasmodium falciparum.								The Expression of COPI subunits in different stages of Plasmodium falciparum.								The Expression of COPI subunits in different stages of Plasmodium falciparum.								The Expression of COPI subunits in different stages of Plasmodium falciparum.
	PF3D7_1230700 (Pf Sec13)	PF3D7_0214100 (Pf Sec31)	PF3D7_0822600 (Sec23)	PF3D7_1361100 (Pf Sec24A)	PF3D7_0405100 (Pf Sec24B)	PF3D7_0416800 (Pf Sar1a)
Early Ring sorbExp	8.62	7.42	8.21	6.74	5.42	8.89
Late Ring sorbExp	8.18	6.88	7.39	6.58	5.42	9.1
Early Trophozoite sorbExp	8.15	6.61	7.54	6.43	5.64	9.47
Late Trophozoite sorbExp	8.23	6.73	7.75	6.47	5.78	9.47
Early Schizogony sorbExp	8.27	6.81	7.98	6.76	5.9	9.48
Late Schizogony sorbExp	8.31	6.68	8.13	6.83	5.88	9.29
Merozoite sorbExp	9.08	7.47	9.02	7.62	5.19	7.41
Sporozoite sexExp	7.32	6.64	6.96	6.4	5.1	8.55
Gametocyte sexExp	7.24	5.81	7.67	5.84	4.83	8.42
Early Ring tempExp	8.48	7.25	8.63	7.3	5.48	8.89
Late Ring tempExp	8.12	6.75	8.15	6.76	5.25	8.99
Early Trophozoite tempExp	7.76	6.59	7.56	6.21	5.42	9.44
Late Trophozoite tempExp	7.71	6.03	7.75	6.01	5.42	9.7
Early Schizogony tempExp	8.09	6.56	7.99	6.53	5.73	10.41
Late Schizogony tempExp	8.12	6.89	8.66	7.05	5.71	8.82
Merozoite tempExp	8.18	6.83	8.65	6.84	5.13	7.65
